# Supplementary material for: Overcoming the cytoplasmic retention of GDOWN1 modulates global transcription and facilitates stress adaptation
Source: eLife. 2022 Dec 7;11:e79116. doi: 10.7554/eLife.79116 (PMC9728996; doi:10.7554/eLife.79116)
Supplement: Figure 1—source data 1. [file elife-79116-fig1-data1.zip]

Archive with 33 entries (30 files):
- Figure 1-source data 1/
- Figure 1-source data 1/+Label/
- Figure 1-source data 1/+Label/Fig 1B-FBL antibody (For E14TG2a).tif
- Figure 1-source data 1/+Label/Fig 1B-FBL antibody (For NIH3T3).tif
- Figure 1-source data 1/+Label/Fig 1B-GDOWN1  rabbit antibody (For E14TG2a).tif
- Figure 1-source data 1/+Label/Fig 1B-GDOWN1  rabbit antibody (For NIH3T3).Tif
- Figure 1-source data 1/+Label/Fig 1B-GDOWN1 FBL antibody (for KO sg#8), Right.Tif.tif
- Figure 1-source data 1/+Label/Fig 1B-GDOWN1 TUBULIN antibody (for KO sg#8), Right.Tif.tif
- Figure 1-source data 1/+Label/Fig 1B-GDOWN1 rabbit antibody (for KO sg#8), Right.Tif.tif
- Figure 1-source data 1/+Label/Fig 1B-TUBULIN antibody (For E14TG2a).tif
- Figure 1-source data 1/+Label/Fig 1B-TUBULIN antibody (For NIH3T3).tif
- Figure 1-source data 1/+Label/Fig 1C-FBL antibody(For HeLa mock +LMB).Tif.tif
- Figure 1-source data 1/+Label/Fig 1C-FBL antibody(For SW620 mock +LMB).Tif.tif
- Figure 1-source data 1/+Label/Fig 1C-GDOWN1 rabbit antibody(For HeLa mock +LMB).Tif.tif
- Figure 1-source data 1/+Label/Fig 1C-GDOWN1 rabbit antibody(For SW620 mock +LMB).Tif.tif
- Figure 1-source data 1/+Label/Fig 1C-TUBULIN antibody(For HeLa mock +LMB).Tif.tif
- Figure 1-source data 1/+Label/Fig 1C-TUBULIN antibody(For SW620 mock +LMB).Tif.tif
- Figure 1-source data 1/unedited/
- Figure 1-source data 1/unedited/Fig 1B-FBL antibody (For E14TG2a).Tif
- Figure 1-source data 1/unedited/Fig 1B-FBL antibody (For NIH3T3).Tif
- Figure 1-source data 1/unedited/Fig 1B-FBL antibody (for KO sg#8), Right.Tif
- Figure 1-source data 1/unedited/Fig 1B-GDOWN1 rabbit antibody (For E14TG2a).Tif
- Figure 1-source data 1/unedited/Fig 1B-GDOWN1 rabbit antibody (For NIH3T3).Tif
- Figure 1-source data 1/unedited/Fig 1B-GDOWN1 rabbit antibody (for KO sg#8), Right.Tif
- Figure 1-source data 1/unedited/Fig 1B-TUBULIN antibody (For E14TG2a).Tif
- Figure 1-source data 1/unedited/Fig 1B-TUBULIN antibody (For NIH3T3).Tif
- Figure 1-source data 1/unedited/Fig 1B-TUBULIN antibody (for KO sg#8), Right.Tif
- Figure 1-source data 1/unedited/Fig 1C-FBL antibody (For SW620 mock +LMB).Tif
- Figure 1-source data 1/unedited/Fig 1C-FBL antibody(For HeLa mock +LMB).Tif
- Figure 1-source data 1/unedited/Fig 1C-GDOWN1 antibody (For SW620 mock +LMB).Tif
- Figure 1-source data 1/unedited/Fig 1C-GDOWN1 rabbit antibody(For HeLa mock +LMB).Tif
- Figure 1-source data 1/unedited/Fig 1C-TUBULIN antibody (For SW620 mock +LMB).Tif
- Figure 1-source data 1/unedited/Fig 1C-TUBULIN antibody(For HeLa mock +LMB).Tif
