# Supplementary material for: Overcoming the cytoplasmic retention of GDOWN1 modulates global transcription and facilitates stress adaptation
Source: eLife. 2022 Dec 7;11:e79116. doi: 10.7554/eLife.79116 (PMC9728996; doi:10.7554/eLife.79116)
Supplement: Figure 1—figure supplement 1—source data 1. [file elife-79116-fig1-figsupp1-data1.zip]

Archive with 13 entries (10 files):
- Figure 1-figure supplement 1-source data 1/
- Figure 1-figure supplement 1-source data 1/+Label/
- Figure 1-figure supplement 1-source data 1/+Label/Fig 1-Fig supplement 1A-GDOWN1 rabbit antibody(For sg#6.tif
- Figure 1-figure supplement 1-source data 1/+Label/Fig 1-Fig supplement 1A-GDOWN1 sheep and rabbit antibod.png
- Figure 1-figure supplement 1-source data 1/+Label/Fig 1-Fig supplement 1A-GDOWN1 sheep antibody(For sg#6.tif
- Figure 1-figure supplement 1-source data 1/+Label/Fig 1-Fig supplement 1A-LAMNA C antibody(For sg#6 7 8 9 10).Tif.tif
- Figure 1-figure supplement 1-source data 1/+Label/Fig 1-Fig supplement 1A-TUBULIN (For clone F7).png
- Figure 1-figure supplement 1-source data 1/Unedited/
- Figure 1-figure supplement 1-source data 1/Unedited/Fig 1-Fig supplement 1A-GDOWN1 rabbit antibody(For sg#6 7 8 9 10).Tif
- Figure 1-figure supplement 1-source data 1/Unedited/Fig 1-Fig supplement 1A-GDOWN1 sheep and rabbit antibody (For clone F7).jpg
- Figure 1-figure supplement 1-source data 1/Unedited/Fig 1-Fig supplement 1A-GDOWN1 sheep antibody(For sg#6 7 8 9 10).Tif
- Figure 1-figure supplement 1-source data 1/Unedited/Fig 1-Fig supplement 1A-LAMINAC (For sg#6 7 8 9 10).Tif
- Figure 1-figure supplement 1-source data 1/Unedited/Fig 1-Fig supplement 1A-TUBULIN (For clone F7).jpg
