# Supplementary material for: Overcoming the cytoplasmic retention of GDOWN1 modulates global transcription and facilitates stress adaptation
Source: eLife. 2022 Dec 7;11:e79116. doi: 10.7554/eLife.79116 (PMC9728996; doi:10.7554/eLife.79116)
Supplement: Figure 1—figure supplement 1—source data 2. [file elife-79116-fig1-figsupp1-data2.zip]

Archive with 33 entries (30 files):
- Figure 1-figure supplement 1-source data 2/
- Figure 1-figure supplement 1-source data 2/+Label/
- Figure 1-figure supplement 1-source data 2/+Label/Fig 1-Fig supplement 1B-FBL (293T), Left.tif
- Figure 1-figure supplement 1-source data 2/+Label/Fig 1-Fig supplement 1B-FBL (GES-1), Left.tif
- Figure 1-figure supplement 1-source data 2/+Label/Fig 1-Fig supplement 1B-FBL (KO sg#10), Left.Tif.tif
- Figure 1-figure supplement 1-source data 2/+Label/Fig 1-Fig supplement 1B-FBL (KO sg#7), Left.Tif.tif
- Figure 1-figure supplement 1-source data 2/+Label/Fig 1-Fig supplement 1B-FBL (MKN-45), Left.tif
- Figure 1-figure supplement 1-source data 2/+Label/Fig 1-Fig supplement 1B-GDOWN1 (293T), Left.tif
- Figure 1-figure supplement 1-source data 2/+Label/Fig 1-Fig supplement 1B-GDOWN1 (GES-1), Left.tif
- Figure 1-figure supplement 1-source data 2/+Label/Fig 1-Fig supplement 1B-GDOWN1 (KO sg#10), Left.Tif.tif
- Figure 1-figure supplement 1-source data 2/+Label/Fig 1-Fig supplement 1B-GDOWN1 (KO sg#7), Left.Tif.tif
- Figure 1-figure supplement 1-source data 2/+Label/Fig 1-Fig supplement 1B-GDOWN1 (MKN-45), Left.tif
- Figure 1-figure supplement 1-source data 2/+Label/Fig 1-Fig supplement 1B-TUBULIN (293T), Left.tif
- Figure 1-figure supplement 1-source data 2/+Label/Fig 1-Fig supplement 1B-TUBULIN (GES-1), Left.tif
- Figure 1-figure supplement 1-source data 2/+Label/Fig 1-Fig supplement 1B-TUBULIN (KO sg#10), Left.Tif.tif
- Figure 1-figure supplement 1-source data 2/+Label/Fig 1-Fig supplement 1B-TUBULIN (KO sg#7), Left.Tif.tif
- Figure 1-figure supplement 1-source data 2/+Label/Fig 1-Fig supplement 1B-TUBULIN (MKN-45), Left.tif
- Figure 1-figure supplement 1-source data 2/unedited/
- Figure 1-figure supplement 1-source data 2/unedited/Fig 1-Fig supplement 1B-FBL (293T), Left.Tif
- Figure 1-figure supplement 1-source data 2/unedited/Fig 1-Fig supplement 1B-FBL (GES-1), Left.Tif
- Figure 1-figure supplement 1-source data 2/unedited/Fig 1-Fig supplement 1B-FBL (KO sg#10), Left.Tif
- Figure 1-figure supplement 1-source data 2/unedited/Fig 1-Fig supplement 1B-FBL (KO sg#7), Left.Tif
- Figure 1-figure supplement 1-source data 2/unedited/Fig 1-Fig supplement 1B-FBL (MKN-45), Left.Tif
- Figure 1-figure supplement 1-source data 2/unedited/Fig 1-Fig supplement 1B-GDOWN1 (293T), Left.Tif
- Figure 1-figure supplement 1-source data 2/unedited/Fig 1-Fig supplement 1B-GDOWN1 (GES-1), Left.Tif
- Figure 1-figure supplement 1-source data 2/unedited/Fig 1-Fig supplement 1B-GDOWN1 (KO sg#10), Left.Tif
- Figure 1-figure supplement 1-source data 2/unedited/Fig 1-Fig supplement 1B-GDOWN1 (KO sg#7), Left.Tif
- Figure 1-figure supplement 1-source data 2/unedited/Fig 1-Fig supplement 1B-GDOWN1 (MKN-45), Left.Tif
- Figure 1-figure supplement 1-source data 2/unedited/Fig 1-Fig supplement 1B-TUBULIN (293T), Left.Tif
- Figure 1-figure supplement 1-source data 2/unedited/Fig 1-Fig supplement 1B-TUBULIN (GES-1), Left.Tif
- Figure 1-figure supplement 1-source data 2/unedited/Fig 1-Fig supplement 1B-TUBULIN (KO sg#10), Left.Tif
- Figure 1-figure supplement 1-source data 2/unedited/Fig 1-Fig supplement 1B-TUBULIN (KO sg#7), Left.Tif
- Figure 1-figure supplement 1-source data 2/unedited/Fig 1-Fig supplement 1B-TUBULIN (MKN-45), Left.Tif
