# Supplementary material for: Overcoming the cytoplasmic retention of GDOWN1 modulates global transcription and facilitates stress adaptation
Source: eLife. 2022 Dec 7;11:e79116. doi: 10.7554/eLife.79116 (PMC9728996; doi:10.7554/eLife.79116)
Supplement: Figure 1—figure supplement 1—source data 3. [file elife-79116-fig1-figsupp1-data3.zip]

Archive with 9 entries (6 files):
- Figure 1-figure supplement 1-source data 3/
- Figure 1-figure supplement 1-source data 3/+Label/
- Figure 1-figure supplement 1-source data 3/+Label/Fig1-Fig supplement 1C-FBL antibody(for HeLa mock +LMB).tif
- Figure 1-figure supplement 1-source data 3/+Label/Fig1-Fig supplement 1C-GDOWN1-sheep antibody(for HeLa mock +LMB).tif
- Figure 1-figure supplement 1-source data 3/+Label/Fig1-Fig supplement 1C-TUBULIN antibody (for HeLa mock +LMB).tif
- Figure 1-figure supplement 1-source data 3/Unedited/
- Figure 1-figure supplement 1-source data 3/Unedited/Fig1-Fig supplement 1C-FBL antibody(for HeLa mock +LMB).Tif
- Figure 1-figure supplement 1-source data 3/Unedited/Fig1-Fig supplement 1C-GDOWN1-sheep antibody(for HeLa mock +LMB).Tif
- Figure 1-figure supplement 1-source data 3/Unedited/Fig1-Fig supplement 1C-TUBULIN antibody (for HeLa mock +LMB).Tif
