# Supplementary material for: Overcoming the cytoplasmic retention of GDOWN1 modulates global transcription and facilitates stress adaptation
Source: eLife. 2022 Dec 7;11:e79116. doi: 10.7554/eLife.79116 (PMC9728996; doi:10.7554/eLife.79116)
Supplement: Figure 2—source data 2. [file elife-79116-fig2-data2.zip]

Archive with 9 entries (6 files):
- Figure 2-source data 2/
- Figure 2-source data 2/+Label/
- Figure 2-source data 2/+Label/Fig 2C-CRM1 antibody.tif
- Figure 2-source data 2/+Label/Fig 2C-Flag antibody.tif
- Figure 2-source data 2/+Label/Fig 2C-RAN antibody.tif
- Figure 2-source data 2/Unedited/
- Figure 2-source data 2/Unedited/Fig 2C-CRM1 antibody.Tif
- Figure 2-source data 2/Unedited/Fig 2C-Flag antibody.Tif
- Figure 2-source data 2/Unedited/Fig 2C-RAN antibody.Tif
