# Supplementary material for: Overcoming the cytoplasmic retention of GDOWN1 modulates global transcription and facilitates stress adaptation
Source: eLife. 2022 Dec 7;11:e79116. doi: 10.7554/eLife.79116 (PMC9728996; doi:10.7554/eLife.79116)
Supplement: Figure 2—figure supplement 1—source data 1. [file elife-79116-fig2-figsupp1-data1.zip › Figure 2-figure supplement 1-source data 1.xlsx]

## Sheet: sheet1
	WT (FL)
	-LMB									+LMB
ROI	Total	Nuclear	Cytoplasmic	C/T	mean (C/T)	N/T	mean (N/T)	SE		Total	Nuclear	Cytoplasmic	C/T	mean (C/T)	N/T	mean (N/T)	SE
1	8763780	1443040	7320740	0.83534	0.855636	0.16466	0.144364	0.0202954		16582397	3347596	13234801	0.798124	0.858284	0.201876	0.141716	0.0601605
0	13645857	1693025	11952832	0.875931		0.124069				24151591	1969696	22181895	0.918444		0.0815555
	m1
	-LMB									+LMB
ROI	Total	Nuclear	Cytoplasmic	C/T	mean (C/T)	N/T	mean (N/T)	SE		Total	Nuclear	Cytoplasmic	C/T	mean (C/T)	N/T	mean (N/T)	SE
1	65429273	32418849	33010424	0.504521	0.431049	0.495479	0.568951	0.073472		54834503	26368988	28465515	0.519117	0.481652	0.480883	0.518348	0.0374651
0	27297442	17536510	9760932	0.357577		0.642423				44159411	24544394	19615017	0.444187		0.555813
	m2
	-LMB									+LMB
ROI	Total	Nuclear	Cytoplasmic	C/T	mean (C/T)	N/T	mean (N/T)	SE		Total	Nuclear	Cytoplasmic	C/T	mean (C/T)	N/T	mean (N/T)	SE
1	13722722	1933300	11789422	0.859117	0.891042	0.140883	0.108958	0.0319254		91765549	45693359	46072190	0.502064	0.507734	0.497936	0.492266	0.0056701
0	16415708	1264539	15151169	0.922968		0.0770323				25517806	12416854	13100952	0.513404		0.486596
	m3
	-LMB									+LMB
ROI	Total	Nuclear	Cytoplasmic	C/T	mean (C/T)	N/T	mean (N/T)	SE		Total	Nuclear	Cytoplasmic	C/T	mean (C/T)	N/T	mean (N/T)	SE
1	23328069	1681544	21646525	0.927918	0.871038	0.0720824	0.128962	0.0568798		35055881	6253221	28802660	0.821621	0.794234	0.178379	0.205766	0.0273875
0	34639848	6437540	28202308	0.814158		0.185842				57947394	13510645	44436749	0.766846		0.233154
