# Supplementary material for: Overcoming the cytoplasmic retention of GDOWN1 modulates global transcription and facilitates stress adaptation
Source: eLife. 2022 Dec 7;11:e79116. doi: 10.7554/eLife.79116 (PMC9728996; doi:10.7554/eLife.79116)
Supplement: Figure 2—figure supplement 1—source data 2. [file elife-79116-fig2-figsupp1-data2.zip]

Archive with 1 entries (1 files):
- Figure 2-figure supplement 1-source data 2.xlsx
