# Supplementary material for: Overcoming the cytoplasmic retention of GDOWN1 modulates global transcription and facilitates stress adaptation
Source: eLife. 2022 Dec 7;11:e79116. doi: 10.7554/eLife.79116 (PMC9728996; doi:10.7554/eLife.79116)
Supplement: Figure 2—figure supplement 1—source data 2. [file elife-79116-fig2-figsupp1-data2.zip › Figure 2-figure supplement 1-source data 2.xlsx]

## Sheet: sheet1
	m5
	-LMB									+LMB
ROI	Total	Nuclear	Cytoplasmic	C/T	mean (C/T)	N/T	mean (N/T)	SE		Total	Nuclear	Cytoplasmic	C/T	mean (C/T)	N/T	mean (N/T)	SE
0	11944571	9101413	2843158	0.238029	0.333394	0.761971	0.666606	0.0399795		259672666	169977437	89695229	0.345417	0.324928	0.654583	0.675072	0.0329854
1	17583720	10209432	7374288	0.419382		0.580618				214285069	143992343	70292726	0.328034		0.671966
2	15231062	10635926	4595136	0.301695		0.698305				170102938	130204617	39898321	0.234554		0.765446
3	25118863	15712618	9406245	0.374469		0.625531				9554447	5811893	3742554	0.391708		0.608292
	m6
	-LMB									+LMB
ROI	Total	Nuclear	Cytoplasmic	C/T	mean (C/T)	N/T	mean (N/T)	SE		Total	Nuclear	Cytoplasmic	C/T	mean (C/T)	N/T	mean (N/T)	SE
0	308042479	229673706	78368773	0.254409	0.282765	0.745591	0.717235	0.0343656		226657565	161691592	64965973	0.286626	0.273703	0.713374	0.726297	0.00947513
1	21622603	15914023	5708580	0.26401		0.73599				8635171	6380176	2254995	0.261141		0.738859
2	199285528	153616741	45668787	0.229163		0.770837				7964818	5631769	2333049	0.292919		0.707081
3	208269062	128402641	79866421	0.383477		0.616523				262424272	195735413	66688859	0.254126		0.745874
	m7
	-LMB									+LMB
ROI	Total	Nuclear	Cytoplasmic	C/T	mean (C/T)	N/T	mean (N/T)	SE		Total	Nuclear	Cytoplasmic	C/T	mean (C/T)	N/T	mean (N/T)	SE
0	6675073	1112947	5562126	0.833268	0.844653	0.166732	0.155347	0.0218867		217570842	171354542	46216300	0.21242	0.257461	0.78758	0.742539	0.024248
1	16830092	3576726	13253366	0.78748		0.21252				10933542	7516584	3416958	0.312521		0.687479
2	72636052	8784138	63851914	0.879066		0.120934				11088810	7943618	3145192	0.283637		0.716363
3	10442894	1265727	9177167	0.878795		0.121205				15429862	12015764	3414098	0.221266		0.778734
