# Supplementary material for: Overcoming the cytoplasmic retention of GDOWN1 modulates global transcription and facilitates stress adaptation
Source: eLife. 2022 Dec 7;11:e79116. doi: 10.7554/eLife.79116 (PMC9728996; doi:10.7554/eLife.79116)
Supplement: Figure 3—figure supplement 2—source data 1. [file elife-79116-fig3-figsupp2-data1.zip]

Archive with 7 entries (4 files):
- Figure 3-figure supplement 2-source data 1/+Label/
- Figure 3-figure supplement 2-source data 1/+Label/Fig 3-Fig supplement 1D-GDOWN1 rabbit antibody.Tif.tif
- Figure 3-figure supplement 2-source data 1/+Label/Fig 3-Fig supplement 1D-TUBULIN antibody.Tif.tif
- Figure 3-figure supplement 2-source data 1/Unedited/
- Figure 3-figure supplement 2-source data 1/Unedited/Fig 3-Fig supplement 1D-GDOWN1 rabbit antibody.Tif
- Figure 3-figure supplement 2-source data 1/Unedited/Fig 3-Fig supplement 1D-TUBULIN antibody.Tif
- Figure 3-figure supplement 2-source data 1/
