# Supplementary material for: Overcoming the cytoplasmic retention of GDOWN1 modulates global transcription and facilitates stress adaptation
Source: eLife. 2022 Dec 7;11:e79116. doi: 10.7554/eLife.79116 (PMC9728996; doi:10.7554/eLife.79116)
Supplement: Figure 5—source data 3. [file elife-79116-fig5-data3.zip › Figure 5-source data 3.xlsx]

## Sheet: Cell index
*---Time 0 started from day 3 after Dox induction.
	iGDOWN1-Venus-Flag		iGDOWN1(10M)-Venus-Flag		iNLS-GDOWN1-Venus-Flag		iNLS-GDOWN1(10M)-Venus-Flag
Time(hours*)	-Dox	+Dox	-Dox	+Dox	-Dox	+Dox	-Dox	+Dox
0	0	0	0	0	0	0	0	0
0.25	-0.0001	0.0001	0.0003	0.0002	0.0002	0.0004	-0.0001	-0.0001
0.5	-0.0038	0.015	0.0004	0.0032	0.0021	0.0119	0.0069	0.008
0.75	-0.0042	0.0144	0.0082	0.0096	0.0114	0.0199	0.0173	0.0195
1	0.0046	0.0251	0.0244	0.0291	0.0329	0.0443	0.0424	0.0508
1.25	0.0129	0.0378	0.0348	0.0416	0.0462	0.0603	0.0584	0.0712
1.5	0.0215	0.0488	0.043	0.0507	0.0566	0.071	0.0708	0.0844
1.75	0.0336	0.0618	0.0564	0.0591	0.0693	0.0819	0.0864	0.0956
2	0.0494	0.0776	0.0706	0.069	0.0854	0.0929	0.1043	0.1083
2.25	0.0686	0.0959	0.0878	0.0801	0.104	0.1068	0.1247	0.1216
2.5	0.0871	0.1142	0.1052	0.0923	0.1198	0.1172	0.1447	0.1337
2.75	0.1032	0.1295	0.1193	0.1036	0.1345	0.1298	0.1615	0.1451
3	0.1157	0.14	0.13	0.1126	0.1464	0.1392	0.1746	0.1542
3.25	0.1232	0.1478	0.1371	0.1174	0.1553	0.1457	0.185	0.1612
3.5	0.132	0.1563	0.1448	0.1233	0.1638	0.1526	0.193	0.1675
3.75	0.1396	0.1645	0.1522	0.1289	0.1701	0.1578	0.2009	0.1728
4	0.147	0.1722	0.1562	0.1327	0.1763	0.1626	0.2083	0.1774
4.25	0.1534	0.1795	0.1597	0.1357	0.1821	0.1655	0.2148	0.1824
4.5	0.1603	0.1878	0.1652	0.1396	0.187	0.1693	0.2197	0.1825
4.75	0.1644	0.1932	0.1685	0.1427	0.1906	0.1717	0.2242	0.1846
5	0.1733	0.202	0.1714	0.147	0.1942	0.1751	0.2258	0.1856
5.25	0.1753	0.2056	0.1743	0.1504	0.1987	0.1769	0.2297	0.189
5.5	0.1786	0.2108	0.1778	0.1532	0.2026	0.1803	0.2332	0.1919
5.75	0.1823	0.2138	0.1797	0.1563	0.2068	0.1822	0.2387	0.1966
6	0.1879	0.2189	0.1851	0.1613	0.2117	0.1869	0.2456	0.2023
6.25	0.1935	0.2243	0.1905	0.1665	0.2188	0.1919	0.2514	0.2087
6.5	0.2003	0.2314	0.1978	0.1726	0.2267	0.1975	0.2578	0.2153
6.75	0.2076	0.2386	0.2059	0.1779	0.2358	0.2031	0.267	0.2218
7	0.2156	0.2472	0.2139	0.1849	0.2444	0.2101	0.2763	0.2289
7.25	0.2245	0.2558	0.2216	0.1905	0.2541	0.2168	0.2859	0.2362
7.5	0.2344	0.2648	0.2309	0.1973	0.2636	0.2203	0.2951	0.2444
7.75	0.2438	0.2737	0.2399	0.2046	0.2724	0.2272	0.3061	0.252
8	0.2533	0.2831	0.25	0.2123	0.2832	0.234	0.3162	0.2592
8.25	0.2631	0.292	0.2585	0.2192	0.2932	0.2413	0.3271	0.2666
8.5	0.2728	0.3025	0.267	0.2262	0.3047	0.2488	0.3385	0.2747
8.75	0.2826	0.3119	0.2779	0.234	0.3156	0.2568	0.3484	0.2822
9	0.2924	0.3209	0.2876	0.2418	0.3264	0.2651	0.3581	0.2902
9.25	0.3016	0.3296	0.2974	0.249	0.3373	0.2735	0.3696	0.2993
9.5	0.3083	0.3423	0.3075	0.2568	0.3477	0.2812	0.38	0.3078
9.75	0.3147	0.3538	0.317	0.2636	0.3575	0.2883	0.3903	0.316
10	0.3229	0.3661	0.3279	0.2666	0.3679	0.2962	0.4007	0.3231
10.25	0.3309	0.3779	0.3392	0.2732	0.3782	0.3043	0.4108	0.3308
10.5	0.3408	0.3891	0.3481	0.2784	0.3876	0.3124	0.4216	0.3375
10.75	0.3508	0.4004	0.3589	0.2849	0.3974	0.3189	0.4317	0.344
11	0.3613	0.4129	0.3687	0.2909	0.4087	0.3254	0.4415	0.3508
11.25	0.3718	0.4241	0.3775	0.2973	0.4183	0.3322	0.4524	0.3584
11.5	0.3826	0.4368	0.3881	0.3044	0.4288	0.3377	0.4631	0.3651
11.75	0.3931	0.4483	0.398	0.3112	0.4406	0.344	0.4747	0.3718
12	0.4048	0.461	0.408	0.3176	0.4516	0.3509	0.4838	0.3784
12.25	0.4171	0.4734	0.4189	0.3231	0.462	0.358	0.4946	0.3852
12.5	0.4295	0.4853	0.4285	0.3284	0.474	0.3648	0.5068	0.3918
12.75	0.4422	0.4965	0.4411	0.3344	0.4851	0.3714	0.5193	0.3982
13	0.4551	0.5079	0.4533	0.3389	0.4969	0.3787	0.5314	0.4044
13.25	0.4681	0.5194	0.4648	0.3429	0.5103	0.3859	0.5439	0.4115
13.5	0.479	0.5311	0.4751	0.3485	0.522	0.3936	0.5568	0.4172
13.75	0.4929	0.5444	0.4865	0.354	0.534	0.4012	0.5679	0.4226
14	0.5035	0.5574	0.4978	0.3599	0.5464	0.41	0.581	0.4291
14.25	0.5131	0.5692	0.5081	0.366	0.5579	0.4176	0.5943	0.4348
14.5	0.5251	0.581	0.519	0.3731	0.5696	0.4258	0.605	0.4408
14.75	0.5362	0.5944	0.531	0.3789	0.582	0.4333	0.6153	0.447
15	0.5471	0.6033	0.5421	0.385	0.5955	0.4416	0.6277	0.4533
15.25	0.559	0.616	0.5534	0.3906	0.6082	0.4503	0.6393	0.4588
15.5	0.569	0.6279	0.5646	0.3966	0.6197	0.4588	0.6513	0.4648
15.75	0.5801	0.639	0.575	0.402	0.63	0.4673	0.6624	0.4715
16	0.5981	0.6593	0.5899	0.4084	0.6447	0.4747	0.6751	0.4746
16.25	0.6106	0.6714	0.6019	0.4145	0.6559	0.48	0.6837	0.4782
16.5	0.6154	0.6747	0.6065	0.4155	0.6603	0.4831	0.6863	0.4802
16.75	0.6166	0.6776	0.6076	0.4176	0.6619	0.4855	0.6897	0.4808
17	0.6219	0.682	0.6104	0.4192	0.6653	0.4894	0.6927	0.4823
17.25	0.6243	0.686	0.6147	0.4212	0.6702	0.4941	0.6923	0.4854
17.5	0.6271	0.6925	0.6184	0.4222	0.6733	0.4974	0.6991	0.4878
17.75	0.6324	0.6977	0.6235	0.4257	0.6804	0.5028	0.7052	0.4907
18	0.6385	0.7038	0.6287	0.428	0.6857	0.5088	0.7083	0.4948
18.25	0.6431	0.7114	0.6348	0.4317	0.6929	0.5142	0.7167	0.4991
18.5	0.6508	0.7203	0.6409	0.4362	0.701	0.5201	0.7267	0.5043
18.75	0.6594	0.7303	0.6488	0.4397	0.7093	0.528	0.7369	0.5106
19	0.6675	0.7401	0.6571	0.4453	0.717	0.5369	0.7476	0.5175
19.25	0.6769	0.7488	0.6673	0.4499	0.728	0.5455	0.7603	0.5244
19.5	0.6877	0.76	0.6774	0.4573	0.7392	0.5544	0.7732	0.5302
19.75	0.6984	0.7719	0.6869	0.4641	0.7503	0.5647	0.7849	0.5399
20	0.7102	0.785	0.6977	0.472	0.7633	0.576	0.7958	0.5471
20.25	0.7215	0.7963	0.7093	0.4802	0.7762	0.5857	0.807	0.5546
20.5	0.7304	0.8101	0.7208	0.4876	0.7898	0.5956	0.8191	0.5631
20.75	0.7418	0.8208	0.7303	0.4953	0.8043	0.6067	0.8311	0.5722
21	0.7535	0.8308	0.7447	0.5034	0.8135	0.6182	0.8431	0.5807
21.25	0.7676	0.843	0.758	0.5112	0.8261	0.6307	0.8568	0.5884
21.5	0.7813	0.8604	0.7714	0.5186	0.8409	0.6438	0.8699	0.5935
21.75	0.7952	0.8738	0.7856	0.5276	0.8554	0.6557	0.8814	0.6007
22	0.8043	0.8824	0.7981	0.5331	0.8666	0.6638	0.8901	0.6062
22.25	0.8131	0.8892	0.8042	0.537	0.8743	0.6706	0.8977	0.6096
22.5	0.8176	0.8962	0.8122	0.5409	0.8815	0.6798	0.9056	0.6158
22.75	0.829	0.9047	0.8228	0.5471	0.8882	0.689	0.9126	0.6214
23	0.8419	0.9141	0.834	0.5555	0.8959	0.6984	0.9214	0.6272
23.25	0.8463	0.9157	0.8345	0.5572	0.8942	0.7027	0.9212	0.6296
23.5	0.8485	0.9191	0.8371	0.5615	0.8953	0.707	0.9219	0.6342
23.75	0.847	0.9182	0.8355	0.5654	0.8965	0.7107	0.9206	0.6388
24	0.8493	0.9239	0.8381	0.5694	0.9008	0.7165	0.9227	0.6426
24.25	0.8529	0.9285	0.8408	0.5759	0.9041	0.7214	0.9269	0.6469
24.5	0.8526	0.9288	0.8407	0.5801	0.9027	0.7245	0.9284	0.6496
24.75	0.8571	0.9325	0.8435	0.5849	0.9033	0.7302	0.935	0.6539
25	0.8589	0.9343	0.844	0.5892	0.906	0.7339	0.937	0.6559
25.25	0.8632	0.9363	0.8465	0.5943	0.9077	0.7412	0.9411	0.6602
25.5	0.8675	0.9428	0.8507	0.5995	0.9109	0.7461	0.9442	0.6642
25.75	0.8695	0.9477	0.8574	0.606	0.9143	0.7509	0.9488	0.6682
26	0.8734	0.9546	0.8625	0.6114	0.92	0.7558	0.9538	0.6739
26.25	0.8832	0.9592	0.8721	0.6186	0.9272	0.7627	0.9614	0.6765
26.5	0.8884	0.9631	0.8778	0.6222	0.9335	0.7677	0.9652	0.6785
26.75	0.892	0.967	0.8815	0.6289	0.9365	0.7736	0.9713	0.6827
27	0.8964	0.9677	0.8837	0.6336	0.9395	0.7765	0.9747	0.684
27.25	0.9081	0.9777	0.8934	0.6403	0.9494	0.7844	0.9823	0.6854
27.5	0.9057	0.9747	0.8923	0.6412	0.9463	0.7831	0.9789	0.684
27.75	0.9082	0.9789	0.8944	0.644	0.9488	0.785	0.9802	0.6854
28	0.9111	0.9867	0.9005	0.6518	0.9541	0.7902	0.9871	0.6871
28.25	0.9119	0.9851	0.9007	0.6544	0.9578	0.7921	0.989	0.6894
28.5	0.9172	0.993	0.9051	0.6564	0.9614	0.7968	0.9937	0.6917
28.75	0.9247	1.0003	0.9119	0.6617	0.9717	0.8044	1.0021	0.6944
29	0.932	1.0098	0.9175	0.6651	0.98	0.8095	1.0106	0.6967
29.25	0.9385	1.0168	0.9266	0.6706	0.99	0.8166	1.0209	0.6996
29.5	0.9428	1.0201	0.9304	0.6723	0.9967	0.822	1.0277	0.7027
29.75	0.9507	1.0316	0.9391	0.677	1.0098	0.8313	1.0417	0.7094
30	0.9653	1.0473	0.9533	0.6857	1.0255	0.8423	1.0563	0.7126
30.25	0.9866	1.0701	0.9758	0.6984	1.044	0.856	1.0777	0.7185
30.5	0.994	1.0778	0.9815	0.7012	1.0518	0.8617	1.0822	0.7226
30.75	1.0042	1.0906	0.9907	0.7075	1.0616	0.8697	1.095	0.7284
31	1.0175	1.1063	1.0024	0.7149	1.0719	0.878	1.1076	0.7362
31.25	1.0301	1.1237	1.0173	0.7243	1.086	0.8862	1.1266	0.7435
31.5	1.0461	1.144	1.0321	0.7328	1.1001	0.898	1.1426	0.7522
31.75	1.0628	1.16	1.0478	0.7417	1.1188	0.9103	1.1598	0.7599
32	1.0834	1.1776	1.0667	0.7484	1.1354	0.9232	1.1786	0.7668
32.25	1.0988	1.1913	1.081	0.7553	1.154	0.9335	1.1986	0.7722
32.5	1.1142	1.2087	1.0982	0.7642	1.1704	0.9463	1.2186	0.7772
32.75	1.1324	1.2272	1.1167	0.7709	1.1881	0.9616	1.2396	0.7853
33	1.1515	1.2476	1.1357	0.778	1.2085	0.9761	1.2591	0.7938
33.25	1.1729	1.2701	1.1558	0.7876	1.2274	0.9934	1.2805	0.8008
33.5	1.1929	1.2908	1.1775	0.796	1.2463	1.0094	1.3009	0.8074
33.75	1.2164	1.3137	1.1981	0.8053	1.2653	1.026	1.3237	0.816
34	1.2405	1.3353	1.2195	0.8129	1.2875	1.0424	1.3506	0.8236
34.25	1.2644	1.3579	1.2422	0.8226	1.3075	1.0589	1.3774	0.8319
34.5	1.2882	1.3832	1.2637	0.8309	1.3309	1.0768	1.4039	0.8384
34.75	1.3155	1.4085	1.2864	0.8398	1.3543	1.0963	1.4313	0.8486
35	1.3405	1.4348	1.3114	0.8486	1.3757	1.1109	1.4574	0.8583
35.25	1.37	1.4595	1.3341	0.8587	1.3994	1.1277	1.4831	0.8693
35.5	1.3967	1.484	1.3583	0.8687	1.4244	1.1459	1.5096	0.8794
35.75	1.4252	1.506	1.3845	0.8785	1.4506	1.1654	1.5384	0.8905
36	1.4505	1.5272	1.4068	0.8861	1.4736	1.185	1.5675	0.9013
36.25	1.4755	1.551	1.4348	0.8928	1.4977	1.205	1.5972	0.91
36.5	1.5015	1.5763	1.4616	0.9004	1.523	1.2255	1.6241	0.9185
36.75	1.532	1.6026	1.489	0.909	1.5494	1.2469	1.6504	0.9287
37	1.5604	1.6252	1.5162	0.9178	1.5774	1.2685	1.6788	0.9371
37.25	1.5886	1.652	1.5421	0.9285	1.6024	1.2875	1.7114	0.9472
37.5	1.6168	1.6738	1.5678	0.9403	1.6267	1.306	1.7462	0.9554
37.75	1.6427	1.6963	1.5959	0.9497	1.6538	1.3253	1.7753	0.9661
38	1.67	1.7215	1.6231	0.9612	1.6797	1.3456	1.8092	0.9762
38.25	1.6985	1.7466	1.6527	0.9706	1.7041	1.3637	1.8439	0.984
38.5	1.7274	1.7763	1.6801	0.98	1.7307	1.3844	1.8759	0.9961
38.75	1.7462	1.8016	1.7029	0.9915	1.7574	1.4059	1.9063	1.0082
39	1.7698	1.8272	1.728	1.0026	1.7877	1.4303	1.9362	1.0183
39.25	1.7948	1.857	1.7574	1.0155	1.8166	1.4529	1.9679	1.0307
39.5	1.8277	1.883	1.7926	1.0307	1.8468	1.4762	2.0053	1.0439
39.75	1.851	1.9015	1.8133	1.0385	1.8716	1.4912	2.0337	1.0566
40	1.8739	1.9243	1.8327	1.0514	1.897	1.5134	2.0625	1.0696
40.25	1.9048	1.9564	1.8588	1.0619	1.9286	1.5374	2.0977	1.084
40.5	1.9247	1.9736	1.8792	1.0737	1.9482	1.5542	2.125	1.0947
40.75	1.9682	2.0083	1.9112	1.0903	1.9883	1.5829	2.1658	1.1086
41	1.9731	2.0081	1.9147	1.0914	1.9905	1.5816	2.1724	1.1108
41.25	2.0015	2.0361	1.942	1.1039	2.0186	1.6093	2.2016	1.1208
41.5	2.0231	2.0464	1.9638	1.117	2.0336	1.6282	2.226	1.1323
41.75	2.0419	2.0599	1.9795	1.1271	2.0554	1.6429	2.2507	1.14
42	2.0596	2.077	1.9971	1.1367	2.0752	1.6594	2.2782	1.1479
42.25	2.0786	2.0898	2.0124	1.1441	2.0939	1.6722	2.3065	1.1555
42.5	2.0967	2.1044	2.0273	1.1484	2.1114	1.6882	2.3324	1.1624
42.75	2.1188	2.1211	2.0519	1.1552	2.1327	1.706	2.3577	1.1703
43	2.1432	2.1369	2.0719	1.1612	2.1534	1.724	2.3834	1.1782
43.25	2.1631	2.1496	2.0936	1.1663	2.1775	1.7414	2.4079	1.1873
43.5	2.1818	2.1652	2.1149	1.1754	2.198	1.754	2.4256	1.197
43.75	2.203	2.1775	2.1395	1.1865	2.2205	1.7711	2.452	1.2067
44	2.2241	2.1949	2.1593	1.193	2.244	1.7867	2.4756	1.2137
44.25	2.2436	2.2106	2.1829	1.2011	2.2621	1.804	2.4975	1.2203
44.5	2.2652	2.2294	2.2063	1.2078	2.2848	1.8241	2.5169	1.2272
44.75	2.2837	2.2498	2.2226	1.2179	2.305	1.8393	2.5394	1.2385
45	2.3034	2.2678	2.2417	1.2263	2.3274	1.8503	2.563	1.2512
45.25	2.3261	2.2849	2.2634	1.2334	2.3443	1.8664	2.5892	1.2603
45.5	2.3646	2.3131	2.3022	1.243	2.3711	1.8851	2.6246	1.271
45.75	2.3733	2.3223	2.3113	1.2492	2.3898	1.8913	2.6368	1.2776
46	2.3952	2.3439	2.3338	1.2616	2.4125	1.9112	2.6673	1.289
46.25	2.4157	2.364	2.3513	1.2713	2.4326	1.9263	2.6959	1.3015
46.5	2.4317	2.381	2.3712	1.2779	2.4556	1.9428	2.7259	1.3102
46.75	2.4519	2.4007	2.395	1.2871	2.4884	1.9645	2.7486	1.3266
47	2.4829	2.4293	2.4256	1.2973	2.5204	1.9891	2.777	1.3395
47.25	2.4942	2.4427	2.4454	1.3033	2.5375	2.0024	2.7981	1.3459
47.5	2.538	2.4862	2.4901	1.3169	2.5797	2.038	2.8406	1.3594
47.75	2.546	2.4883	2.4978	1.3165	2.5913	2.0435	2.85	1.3609
48	2.5748	2.5108	2.522	1.3287	2.6168	2.0678	2.8762	1.3723
48.25	2.5842	2.5213	2.5374	1.3354	2.6305	2.0809	2.9015	1.3815
48.5	2.5934	2.5225	2.5568	1.3435	2.6498	2.1002	2.9264	1.3961
48.75	2.6121	2.5352	2.5755	1.3509	2.6748	2.1193	2.9533	1.4046
49	2.6312	2.5544	2.5987	1.3622	2.7128	2.14	2.9936	1.4182
49.25	2.6527	2.5776	2.6236	1.3726	2.7414	2.1632	3.0221	1.4311
49.5	2.6761	2.5962	2.6496	1.3823	2.774	2.1848	3.0477	1.4461
49.75	2.6936	2.6205	2.6757	1.392	2.7986	2.2015	3.0728	1.4622
50	2.7111	2.643	2.7059	1.4032	2.8292	2.2275	3.1059	1.48
50.25	2.7276	2.6593	2.7346	1.4148	2.8577	2.2534	3.1449	1.4977
50.5	2.7449	2.68	2.7622	1.4283	2.8888	2.2782	3.1809	1.5136
50.75	2.7689	2.7038	2.7904	1.4444	2.9209	2.3068	3.221	1.5296
51	2.7871	2.7287	2.8169	1.4571	2.9568	2.3356	3.2553	1.5473
51.25	2.8162	2.7573	2.8448	1.4728	2.9918	2.3661	3.2969	1.5695
51.5	2.8533	2.7907	2.8863	1.4891	3.0269	2.3958	3.3369	1.5884
51.75	2.874	2.8101	2.9074	1.4983	3.0426	2.4122	3.3574	1.5986
52	2.9039	2.8338	2.9385	1.5138	3.0736	2.4477	3.3938	1.6174
52.25	2.9412	2.8728	2.98	1.5311	3.1113	2.4841	3.4367	1.6378
52.5	2.9791	2.9091	3.0226	1.5478	3.1545	2.5119	3.4834	1.6538
52.75	3.0088	2.933	3.0472	1.5591	3.1819	2.545	3.5156	1.6709
53	3.0529	2.9641	3.0911	1.5737	3.2195	2.5788	3.5586	1.6929
53.25	3.0495	2.9594	3.0941	1.5794	3.2184	2.5811	3.5521	1.6997
53.5	3.0804	2.9922	3.123	1.5923	3.2569	2.6222	3.5902	1.7202
53.75	3.1134	3.0239	3.165	1.6094	3.3043	2.6586	3.6296	1.7433
54	3.1434	3.0535	3.1986	1.6169	3.3373	2.6936	3.6546	1.762
54.25	3.1563	3.064	3.214	1.6275	3.3522	2.7162	3.6714	1.774
54.5	3.1795	3.0883	3.2413	1.6415	3.3811	2.7585	3.7035	1.7968
54.75	3.1884	3.0997	3.2477	1.6533	3.3947	2.7795	3.7127	1.8067
55	3.1994	3.1136	3.2639	1.6633	3.4165	2.8043	3.7341	1.8222
55.25	3.2173	3.1273	3.2895	1.672	3.4338	2.8268	3.7526	1.8388
55.5	3.2393	3.1481	3.3239	1.6842	3.4649	2.8569	3.7779	1.8571
55.75	3.2607	3.1692	3.3564	1.6984	3.4999	2.8877	3.8123	1.8733
56	3.2777	3.1918	3.3852	1.7149	3.5323	2.9194	3.8449	1.8938
56.25	3.2975	3.2105	3.4163	1.7259	3.5679	2.9527	3.8789	1.9126
56.5	3.3251	3.2325	3.4522	1.7387	3.5999	2.978	3.9143	1.9346
56.75	3.351	3.2548	3.4834	1.7546	3.6362	3.0058	3.9467	1.9507
57	3.3712	3.2802	3.5156	1.7718	3.6696	3.0348	3.9781	1.9711
57.25	3.397	3.3063	3.5513	1.7897	3.7022	3.0654	4.0115	1.9926
57.5	3.4274	3.331	3.5859	1.8034	3.7434	3.0972	4.0491	2.0159
57.75	3.4515	3.3524	3.6223	1.825	3.7796	3.1305	4.0894	2.0358
58	3.4796	3.3774	3.6528	1.8422	3.8176	3.163	4.1209	2.058
58.25	3.5115	3.4061	3.6869	1.864	3.8516	3.1941	4.1508	2.0792
58.5	3.5384	3.4341	3.7155	1.8848	3.8866	3.2253	4.1803	2.1051
58.75	3.5693	3.4617	3.7463	1.9068	3.9299	3.2647	4.2069	2.1287
59	3.5962	3.4844	3.7775	1.9269	3.9651	3.2938	4.2289	2.1492
59.25	3.6272	3.5085	3.8005	1.9477	3.9961	3.3317	4.2652	2.1774
59.5	3.653	3.5337	3.833	1.969	4.0247	3.3714	4.2935	2.206
59.75	3.6739	3.5568	3.8661	1.9912	4.0503	3.4145	4.325	2.2343
60	3.7026	3.5767	3.8941	2.013	4.0812	3.4508	4.3606	2.2675

## Sheet: Slope
	iGDOWN1-Venus-Flag		iGDOWN1(10M)-Venus-Flag		iNLS-GDOWN1-Venus-Flag		iNLS-GDOWN1(10M)-Venus-Flag
	-Dox	+Dox	-Dox	+Dox	-Dox	+Dox	-Dox	+Dox
Slope	0.0604	0.058	0.0613	0.0302	0.0635	0.0516	0.0693	0.0317
Stand error	0.0009	0.0008	0.0011	0.0003	0.0003	0.001	0.0013	0.0005
