# Supplementary material for: Overcoming the cytoplasmic retention of GDOWN1 modulates global transcription and facilitates stress adaptation
Source: eLife. 2022 Dec 7;11:e79116. doi: 10.7554/eLife.79116 (PMC9728996; doi:10.7554/eLife.79116)
Supplement: Figure 5—figure supplement 1—source data 1. [file elife-79116-fig5-figsupp1-data1.zip]

Archive with 7 entries (4 files):
- Figure 5-figure supplement 1-source data 1/+Label/
- Figure 5-figure supplement 1-source data 1/+Label/Fig 5-Fig supplement 1A GDOWN1 Rabbit antibody.Tif.tif
- Figure 5-figure supplement 1-source data 1/+Label/Fig 5-Fig supplement 1A TUNULIN.Tif.tif
- Figure 5-figure supplement 1-source data 1/Unedited/
- Figure 5-figure supplement 1-source data 1/Unedited/Fig 5-Fig supplement 1A GDOWN1 Rabbit antibody.Tif
- Figure 5-figure supplement 1-source data 1/Unedited/Fig 5-Fig supplement 1A TUBULIN antibody.Tif
- Figure 5-figure supplement 1-source data 1/
