# Supplementary material for: Overcoming the cytoplasmic retention of GDOWN1 modulates global transcription and facilitates stress adaptation
Source: eLife. 2022 Dec 7;11:e79116. doi: 10.7554/eLife.79116 (PMC9728996; doi:10.7554/eLife.79116)
Supplement: Figure 6—source data 2. [file elife-79116-fig6-data2.zip]

Archive with 15 entries (12 files):
- Figure 6-source data 2/
- Figure 6-source data 2/+Label/
- Figure 6-source data 2/+Label/Fig6B-H3 antibody (For NLS-WT, NLS-10M).tif
- Figure 6-source data 2/+Label/Fig6B-H3 antibody (For WT, 10M).tif
- Figure 6-source data 2/+Label/Fig6B-RPB1(NTD) antibody (For NLS-WT, NLS-10M).tif
- Figure 6-source data 2/+Label/Fig6B-RPB1(NTD) antibody (For WT, 10M).tif
- Figure 6-source data 2/+Label/Fig6B-TUBULIN antibody (For NLS-WT, NLS-10M).tif
- Figure 6-source data 2/+Label/Fig6B-TUBULIN antibody (For WT, 10M).tif
- Figure 6-source data 2/Unedited/
- Figure 6-source data 2/Unedited/Fig6B-H3 antibody (For NLS-WT, NLS-10M).Tif
- Figure 6-source data 2/Unedited/Fig6B-H3 antibody (For WT, 10M).Tif
- Figure 6-source data 2/Unedited/Fig6B-RPB1(NTD) antibody (For NLS-WT, NLS-10M).Tif
- Figure 6-source data 2/Unedited/Fig6B-RPB1(NTD) antibody (For WT, 10M).Tif
- Figure 6-source data 2/Unedited/Fig6B-TUBULIN antibody (For NLS-WT, NLS-10M).Tif
- Figure 6-source data 2/Unedited/Fig6B-TUBULIN antibody (For WT, 10M).Tif
