# Supplementary material for: Overcoming the cytoplasmic retention of GDOWN1 modulates global transcription and facilitates stress adaptation
Source: eLife. 2022 Dec 7;11:e79116. doi: 10.7554/eLife.79116 (PMC9728996; doi:10.7554/eLife.79116)
Supplement: Figure 6—figure supplement 1—source data 1. [file elife-79116-fig6-figsupp1-data1.zip]

Archive with 21 entries (18 files):
- Figure 6-figure supplement 1-source data 1/
- Figure 6-figure supplement 1-source data 1/+Label/
- Figure 6-figure supplement 1-source data 1/+Label/Fig6-supple 1A-H3 antibody (For HeLa - or + LMB).Tif.tif
- Figure 6-figure supplement 1-source data 1/+Label/Fig6-supple 1A-H3 antibody (For NLS-WT, NLS-10M).Tif.tif
- Figure 6-figure supplement 1-source data 1/+Label/Fig6-supple 1A-H3 antibody (For WT, 10M).Tif.tif
- Figure 6-figure supplement 1-source data 1/+Label/Fig6-supple 1A-RPB1 (8WG16) antibody (For HeLa - or + LMB).Tif.tif
- Figure 6-figure supplement 1-source data 1/+Label/Fig6-supple 1A-RPB1(8WG16) antibody (For NLS-WT, NLS-10M).Tif.tif
- Figure 6-figure supplement 1-source data 1/+Label/Fig6-supple 1A-RPB1(8WG16) antibody (For WT, 10M).Tif.tif
- Figure 6-figure supplement 1-source data 1/+Label/Fig6-supple 1A-TUBULIN antibody (For HeLa - or + LMB).Tif.tif
- Figure 6-figure supplement 1-source data 1/+Label/Fig6-supple 1A-TUBULIN antibody (For NLS-WT, NLS-10M).Tif.tif
- Figure 6-figure supplement 1-source data 1/+Label/Fig6-supple 1A-TUBULIN antibody (For WT, 10M).Tif.tif
- Figure 6-figure supplement 1-source data 1/Unedited/
- Figure 6-figure supplement 1-source data 1/Unedited/Fig6-Fig supplement 1A-H3 antibody (For HeLa - or + LMB).Tif
- Figure 6-figure supplement 1-source data 1/Unedited/Fig6-Fig supplement 1A-H3 antibody (For NLS-WT, NLS-10M).Tif
- Figure 6-figure supplement 1-source data 1/Unedited/Fig6-Fig supplement 1A-H3 antibody (For WT, 10M).Tif
- Figure 6-figure supplement 1-source data 1/Unedited/Fig6-supple 1A-RPB1 (8WG16) antibody (For HeLa - or + LMB).Tif
- Figure 6-figure supplement 1-source data 1/Unedited/Fig6-supple 1A-RPB1(8WG16) antibody (For NLS-WT, NLS-10M).Tif
- Figure 6-figure supplement 1-source data 1/Unedited/Fig6-supple 1A-RPB1(8WG16) antibody (For WT, 10M).Tif
- Figure 6-figure supplement 1-source data 1/Unedited/Fig6-supple 1A-TUBULIN antibody (For HeLa - or + LMB).Tif
- Figure 6-figure supplement 1-source data 1/Unedited/Fig6-supple 1A-TUBULIN antibody (For NLS-WT, NLS-10M).Tif
- Figure 6-figure supplement 1-source data 1/Unedited/Fig6-supple 1A-TUBULIN antibody (For WT, 10M).Tif
