# Supplementary material for: Overcoming the cytoplasmic retention of GDOWN1 modulates global transcription and facilitates stress adaptation
Source: eLife. 2022 Dec 7;11:e79116. doi: 10.7554/eLife.79116 (PMC9728996; doi:10.7554/eLife.79116)
Supplement: Figure 7—source data 1. [file elife-79116-fig7-data1.zip]

Archive with 21 entries (18 files):
- Figure 7-source data 1/
- Figure 7-source data 1/+Label/
- Figure 7-source data 1/+Label/Fig 7A-FBL antibody (For HeLa mock, 0.01 mM, 0.03 mM, 0.1 mM NaAsO2, 6 h ).tif
- Figure 7-source data 1/+Label/Fig 7A-FBL antibody (For HeLa mock, 0.1 mM NaAsO2 4 h 6 h).Tif.tif
- Figure 7-source data 1/+Label/Fig 7A-FBL antibody (For HeLa mock, 0.1 mM NaAsO2. 4 h, 6 h and recover 24 h).tif
- Figure 7-source data 1/+Label/Fig 7A-GDOWN1  antibody (For HeLa mock, 0.1 mM NaAsO2, 4 h, 6 h).tif
- Figure 7-source data 1/+Label/Fig 7A-GDOWN1 antibody (For HeLa mock, 0.01 mM, 0.03mM, 0.1mM NaAsO2, 6 h ).tif
- Figure 7-source data 1/+Label/Fig 7A-GDOWN1 antibody(For HeLa mock, 0.1 mM NaAsO2, 4 h, 6 h and recover 24 h).tif
- Figure 7-source data 1/+Label/Fig 7A-TUBULIN  antibody (For HeLa mock, 0.1mM NaAsO2 4 h 6 h).tif
- Figure 7-source data 1/+Label/Fig 7A-TUBULIN antibody (For HeLa mock, 0.01 mM, 0.03 mM, 0.1 mM NaAsO2, 6 h ).tif
- Figure 7-source data 1/+Label/Fig 7A-TUBULIN antibody(For HeLa mock, 0.1 mM NaAsO2, 4 h 6 h and recover 24 h).tif
- Figure 7-source data 1/Unedited/
- Figure 7-source data 1/Unedited/Fig 7A-FBL antibody (For HeLa mock, 0.01 mM, 0.03 mM, 0.1 mM NaAsO2, 6 h ).Tif
- Figure 7-source data 1/Unedited/Fig 7A-FBL antibody (For HeLa mock, 0.1 mM NaAsO2 4 h 6 h).Tif.Tif
- Figure 7-source data 1/Unedited/Fig 7A-FBL antibody (For HeLa mock, 0.1 mM NaAsO2. 4 h, 6 h and recover 24 h).Tif
- Figure 7-source data 1/Unedited/Fig 7A-GDOWN1  antibody (For HeLa mock, 0.1 mM NaAsO2, 4 h, 6 h).Tif
- Figure 7-source data 1/Unedited/Fig 7A-GDOWN1 antibody (For HeLa mock, 0.01 mM, 0.03mM, 0.1mM NaAsO2, 6 h ).Tif
- Figure 7-source data 1/Unedited/Fig 7A-GDOWN1 antibody(For HeLa mock, 0.1 mM NaAsO2, 4 h, 6 h and recover 24 h).Tif
- Figure 7-source data 1/Unedited/Fig 7A-TUBULIN  antibody (For HeLa mock, 0.1mM NaAsO2 4 h 6 h).Tif
- Figure 7-source data 1/Unedited/Fig 7A-TUBULIN antibody (For HeLa mock, 0.01 mM, 0.03 mM, 0.1 mM NaAsO2, 6 h ).Tif
- Figure 7-source data 1/Unedited/Fig 7A-TUBULIN antibody(For HeLa mock, 0.1 mM NaAsO2, 4 h 6 h and recover 24 h).Tif
