# Supplementary material for: Overcoming the cytoplasmic retention of GDOWN1 modulates global transcription and facilitates stress adaptation
Source: eLife. 2022 Dec 7;11:e79116. doi: 10.7554/eLife.79116 (PMC9728996; doi:10.7554/eLife.79116)
Supplement: Figure 7—source data 3. [file elife-79116-fig7-data3.zip]

Archive with 1 entries (1 files):
- Figure 7-source data 3.xlsx
