# Supplementary material for: Overcoming the cytoplasmic retention of GDOWN1 modulates global transcription and facilitates stress adaptation
Source: eLife. 2022 Dec 7;11:e79116. doi: 10.7554/eLife.79116 (PMC9728996; doi:10.7554/eLife.79116)
Supplement: Figure 7—figure supplement 1—source data 1. [file elife-79116-fig7-figsupp1-data1.zip]

Archive with 31 entries (28 files):
- Figure 7-figure supplement 1-source data 1/
- Figure 7-figure supplement 1-source data 1/+Label/
- Figure 7-figure supplement 1-source data 1/+Label/Fig7-Fig supplement 1A -FBL antibody(for HeLa mock +250mg per ml 12 h CHX ).tif
- Figure 7-figure supplement 1-source data 1/+Label/Fig7-Fig supplement 1A -FBL antibody(for HeLa mock +500uM 6 h DRB ).tif
- Figure 7-figure supplement 1-source data 1/+Label/Fig7-Fig supplement 1A -GDOWN1 antibody(for HeLa mock +250mg per ml 12 h CHX ).tif
- Figure 7-figure supplement 1-source data 1/+Label/Fig7-Fig supplement 1A -GDOWN1 antibody(for HeLa mock +500uM 6 h DRB ).tif
- Figure 7-figure supplement 1-source data 1/+Label/Fig7-Fig supplement 1A -GDOWN1 antibody(for HeLa mock +CPT+Doxorubicin ).tif
- Figure 7-figure supplement 1-source data 1/+Label/Fig7-Fig supplement 1A -GDOWN1 antibody(for HeLa mock +Madrasin+Tubercidin ).tif
- Figure 7-figure supplement 1-source data 1/+Label/Fig7-Fig supplement 1A -TUBULIN  antibody(for HeLa mock +CPT+Doxorubicin ).tif
- Figure 7-figure supplement 1-source data 1/+Label/Fig7-Fig supplement 1A -TUBULIN antibody(for HeLa mock +Madrasin+Tubercidin ).tif
- Figure 7-figure supplement 1-source data 1/+Label/Fig7-Fig supplement 1A-FBL antibody(for HeLa mock +X-ray 10Gy ).tif
- Figure 7-figure supplement 1-source data 1/+Label/Fig7-Fig supplement 1A-GDOWN1 antibody(for HeLa mock +X-ray 10Gy ).tif
- Figure 7-figure supplement 1-source data 1/+Label/Fig7-Fig supplement 1A-TUBULIN antibody(for HeLa mock +250mg per ml 12 h CHX ).tif
- Figure 7-figure supplement 1-source data 1/+Label/Fig7-Fig supplement 1A-TUBULIN antibody(for HeLa mock +500uM 6 h DRB ).tif
- Figure 7-figure supplement 1-source data 1/+Label/Fig7-Fig supplement 1A-TUBULIN antibody(for HeLa mock +X-ray 10Gy ).tif
- Figure 7-figure supplement 1-source data 1/+Label/Fig7-Fig supplement 1A-a├H2Ax antibody(for HeLa mock +X-ray 10Gy ).tif
- Figure 7-figure supplement 1-source data 1/Unedited/
- Figure 7-figure supplement 1-source data 1/Unedited/Fig7-Fig supplement 1A -FBL antibody(for HeLa mock +250mg per ml 12 h CHX ).Tif
- Figure 7-figure supplement 1-source data 1/Unedited/Fig7-Fig supplement 1A -FBL antibody(for HeLa mock +500uM 6 h DRB ) .Tif
- Figure 7-figure supplement 1-source data 1/Unedited/Fig7-Fig supplement 1A -GDOWN1 antibody(for HeLa mock +250mg per ml 12 h CHX ).Tif
- Figure 7-figure supplement 1-source data 1/Unedited/Fig7-Fig supplement 1A -GDOWN1 antibody(for HeLa mock +500uM 6 h DRB ).Tif
- Figure 7-figure supplement 1-source data 1/Unedited/Fig7-Fig supplement 1A -GDOWN1 antibody(for HeLa mock +CPT+Doxorubicin ).Tif
- Figure 7-figure supplement 1-source data 1/Unedited/Fig7-Fig supplement 1A -GDOWN1 antibody(for HeLa mock +Madrasin+Tubercidin ).Tif
- Figure 7-figure supplement 1-source data 1/Unedited/Fig7-Fig supplement 1A -TUBULIN  antibody(for HeLa mock +CPT+Doxorubicin ).Tif
- Figure 7-figure supplement 1-source data 1/Unedited/Fig7-Fig supplement 1A -TUBULIN antibody(for HeLa mock +Madrasin+Tubercidin ).Tif
- Figure 7-figure supplement 1-source data 1/Unedited/Fig7-Fig supplement 1A-FBL antibody(for HeLa mock +X-ray 10Gy ) .Tif
- Figure 7-figure supplement 1-source data 1/Unedited/Fig7-Fig supplement 1A-GDOWN1 antibody(for HeLa mock +X-ray 10Gy ).Tif
- Figure 7-figure supplement 1-source data 1/Unedited/Fig7-Fig supplement 1A-TUBULIN antibody(for HeLa mock +250mg per ml 12 h CHX ).Tif
- Figure 7-figure supplement 1-source data 1/Unedited/Fig7-Fig supplement 1A-TUBULIN antibody(for HeLa mock +500uM 6 h DRB ) .Tif
- Figure 7-figure supplement 1-source data 1/Unedited/Fig7-Fig supplement 1A-TUBULIN antibody(for HeLa mock +X-ray 10Gy ).Tif
- Figure 7-figure supplement 1-source data 1/Unedited/Fig7-Fig supplement 1A-a├H2Ax antibody(for HeLa mock +X-ray 10Gy ).Tif
